# Supplementary material for: Identification and Functional Characterization of the Gene Cluster Responsible for Fusaproliferin Biosynthesis in Fusarium proliferatum
Source: Toxins (Basel). 2021 Jul 6;13(7):468. doi: 10.3390/toxins13070468 (PMC8310001; doi:10.3390/toxins13070468)
Supplement: Supplementary file 1 [file toxins-13-00468-s001.zip]

Archive with 1 entries (1 files):
- toxins-1196347-supplementary update.pdf
